# Supplementary material for: Ecological Risk Assessment and Source Apportionment of Heavy Metals in the Soil of an Opencast Mine in Xinjiang
Source: Int J Environ Res Public Health. 2022 Nov 23;19(23):15522. doi: 10.3390/ijerph192315522 (PMC9736650; doi:10.3390/ijerph192315522)
Supplement: Supplementary file 1 [file ijerph-19-15522-s001.zip]

Archive with 1 entries (1 files):
- ijerph-2026411-supplementary.pdf
